# Supplementary material for: Insights into the Correlation between Residual Stresses, Phase Transformation, and Wettability of Femtosecond Laser-Irradiated Ductile Iron
Source: Nanomaterials (Basel). 2022 Apr 8;12(8):1271. doi: 10.3390/nano12081271 (PMC9028523; doi:10.3390/nano12081271)
Supplement: Supplementary file 1 [file nanomaterials-12-01271-s001.zip]

Archive with 1 entries (1 files):
- nanomaterials-1632814-supplementary.pdf
